# Supplementary material for: Immunoassay for serodiagnosis of Zika virus infection based on time-resolved Förster resonance energy transfer
Source: PLoS One. 2019 Jul 23;14(7):e0219474. doi: 10.1371/journal.pone.0219474 (PMC6650140; doi:10.1371/journal.pone.0219474)
Supplement: S2 Table — This table contains a comparison of the absorbance values and test outcomes of Euroimmun IgM ELISA against the acute-LFRET results. (XLSX) [file pone.0219474.s002.xlsx]

## Sheet: Table 1
		Euroimmun IgM EIA and acute-LFRET
	Sample ID	IgM EIA Absorbance	IgM EIA Ratio	IgM EIA Result	Acute-LFRET Score	Acute-LFRET result
1	031	1.845	2.33249	1	84.1844	1
2	188	1.929	2.43869	1	119.215	1
3	775	0.925	1.16941	1	66.0199	1
4	z1-1	0.6105	0.771808	0	117.899	1
5	z1-2	0.618	0.78129	0	102.19	1
6	z2-1	0.582	0.735777	0	63.7392	1
7	z2-3	0.1505	0.190265	0	62.5877	1
8	z3-1	1.526	1.9292	1	63.2271	1
9	z3-3	0.2665	0.336915	0	44.1586	0
10	z6-1	2.313	2.92415	1	237.978	1
11	15DE374	0.112	0.141593	0	14.9633	0
12	15DE409	0.0635	0.0802781	0	25.771	0
13	14DE635	0.0625	0.0790139	0	30.0777	0
14	14DE582	0.0805	0.10177	0	16.6459	0
15	13DE998	0.152	0.192162	0	18.9055	0
16	13DE678	0.368	0.465234	0	24.0578	0
17	13DE641	0.0995	0.12579	0	44.2469	0
18	13DE629	0.2345	0.29646	0	32.2389	0
19	13DE478	0.116	0.14665	0	14.418	0
20	13DE525	0.126	0.159292	0	39.8319	0
21	15DE387	0.193	0.243995	0	80.4722	1
22	13DE208	0.091	0.115044	0	27.0017	0
23	229	0.9335	1.91684	1	114.518	1
24	354	3.4275	7.03799	1	205.639	1
25	595	0.1845	0.37885	0	83.3632	1
26	864	1.3195	2.70945	1	64.6894	1
27	901	1.975	4.05544	1	151.704	1
28	948	1.1085	2.27618	1	106.793	1
29	956	0.3125	0.641684	0	85.787	1
30	TH	0.066	0.135524	0	34.5638	0
31	TJ	0.084	0.172485	0	27.1699	0
32	HV	0.1025	0.210472	0	33.0126	0
33	JPM	0.065	0.13347	0	44.8297	0
34	AuE	0.089	0.182752	0	49.3208	0
35	TMa	0.058	0.119097	0	26.4244	0
36	13DE112	0.08	0.164271	0	20.9798	0
37	12DE863	0.0765	0.157084	0	13.2043	0
38	12DE841	0.174	0.35729	0	11.0708	0
39	12DE834	0.0735	0.150924	0	29.178	0
40	12DE772	0.088	0.180698	0	32.4447	0
41	12DE741	0.1185	0.243326	0	34.2699	0
42	12DE722	0.066	0.135524	0	69.4805	1
43	12DE702	0.0635	0.13039	0	26.9852	0
44	12DE696	0.2885	0.592402	0	36.4678	0
45	z1-6	1.19	1.0625	1	149.731	1
46	z1-8	0.91	0.8125	1	77.96	1
47	z4-1	3.41	3.04464	1	139.248	1
48	z4-3	1.12	1	1	101.794	1
49	z4-4	0.22	0.196429	0	68.7632	1
50	z5-1	4	3.57143	1	245.1	1
51	z5-4	0.39	0.348214	0	80.6951	1
52	z7-1	4	3.57143	1	169.019	1
		Correlation:	0.854812
