# Supplementary material for: Immunoassay for serodiagnosis of Zika virus infection based on time-resolved Förster resonance energy transfer
Source: PLoS One. 2019 Jul 23;14(7):e0219474. doi: 10.1371/journal.pone.0219474 (PMC6650140; doi:10.1371/journal.pone.0219474)
Supplement: S3 Table — This table contains a comparison of the absorbance values and test outcomes of Euroimmun IgG ELISA against the immunity-LFRET results. (XLSX) [file pone.0219474.s003.xlsx]

## Sheet: Table 1
		Euroimmun IgG EIA and immunity-LFRET
	Sample ID	IgG EIA Absorbance	IgG EIA Ratio	IgG EIA Result	Imm-LFRET Score	Imm-LFRET result
1	031	0.354	0.310799	0	38.7278	0
2	188	0.6495	0.570237	0	75.6522	1
3	775	0.1075	0.094381	0	34.3508	0
4	z1-1	0.927	0.813872	1	79.6742	1
5	z1-2	1.3115	1.15145	1	301.736	1
6	z2-1	1.1445	1.00483	1	293.138	1
7	z3-1	0.752	0.660228	1	128.233	1
8	z6-1	1.2505	1.09789	1	185.545	1
9	229	0.7	0.556439	0	66.4941	1
10	354	0.9785	0.777822	0	71.9797	1
11	595	0.857	0.68124	0	107.332	1
12	864	0.071	0.0564388	0	38.2113	0
13	901	0.5535	0.439984	0	48.7299	0
14	948	0.8825	0.70151	0	72.3697	1
15	956	0.0745	0.059221	0	66.4407	1
16	z1-6	1.95	1.77273	1	175.018	1
17	z1-8	1.93	1.75455	1	148.65	1
18	z2-3	1.23	1.11818	1	108.799	1
19	z3-3	2.14	1.94545	1	127.263	1
20	z4-1	1.52	1.38182	1	92.2169	1
21	z4-3	3.92	3.56364	1	197.608	1
22	z4-4	2.42	2.2	1	166.256	1
23	z5-1	2.33	2.11818	1	57.3122	0
24	z5-4	2.3	2.09091	1	137.029	1
25	z7-1	2.19	1.99091	1	117.564	1
26	TH	0.0645	0.0512719	0	30.488	0
27	TJ	0.152	0.120827	0	50.4504	0
28	HV	0.335	0.266296	0	36.9818	0
29	JPM	0.0675	0.0536566	0	52.3158	0
30	AuE	0.0755	0.0600159	0	27.8445	0
31	TMa	0.0665	0.0528617	0	27.5507	0
32	13DE112	0.073	0.0580286	0	39.956	0
33	12DE863	0.143	0.113672	0	59.3294	0
34	12DE841	0.108	0.0858506	0	32.24	0
35	12DE834	0.0885	0.0703498	0	31.0912	0
36	12DE772	0.0735	0.0584261	0	28.1517	0
37	12DE741	0.0825	0.0655803	0	47.4939	0
38	12DE722	0.127	0.100954	0	38.9706	0
39	12DE702	0.0725	0.0576312	0	51.0051	0
40	12DE696	0.0635	0.0504769	0	43.3365	0
41	15DE374	0.086	0.0755048	0	27.159	0
42	15DE409	0.081	0.071115	0	57.0482	0
43	14DE635	0.087	0.0763828	0	53.7453	0
44	14DE582	0.122	0.107112	0	30.8381	0
45	13DE998	0.11	0.0965759	0	55.3737	0
46	13DE678	0.0945	0.0829675	0	41.1584	0
47	13DE641	0.08	0.0702371	0	25.3729	0
48	13DE629	0.0875	0.0768218	0	53.1034	0
49	13DE478	0.107	0.0939421	0	37.2182	0
50	13DE525	0.092	0.0807726	0	45.8809	0
51	15DE387	0.1055	0.0926251	0	55.6416	0
52	12DE413	0.1065	0.0935031	0	48.0266	0
53	10DE455	0.184	0.161545	0	46.5852	0
54	13DE208	0.0855	0.0750658	0	48.0266	0
	Correlation:	0.684491
